# Supplementary material for: The PD-1 and CD28 molecules on T cells in peripheral blood are associated with the prognosis of patients with advanced breast cancer receiving paclitaxel chemotherapy
Source: PLoS One. 2026 Apr 6;21(4):e0344366. doi: 10.1371/journal.pone.0344366 (PMC13052852; doi:10.1371/journal.pone.0344366)
Supplement: S1 File — (XLSX) [file pone.0344366.s005.xlsx]

## Sheet: Fig 1
figure 1A	health					BC						Figure 1B	health	BC			Figure 1C		PR			SD-S			SD			PD
	CD3	CD8	CD4	NK		CD3	CD8	CD4	NK				CD4/CD8	CD4/CD8					Mean	SD	N	Mean	SD	N	Mean	SD	N	Mean	SD	N
	74.08	26.15	39.72	12.73		80.2	27.4	52.3	13.9				1.52	1.90876				CD3	66.76	7.76	10	62.51	8.5	12	64.03	13.38	22	67.07	11.82	11
	74.91	16.36	54.98	15.88		64.2	28.2	35.8	16.1				3.36	1.2695				CD8	27.13	11.4	10	23.77	5.54	12	24.97	10.42	22	28.73	8.01	11
	70.23	27.83	40.32	20.95		73.1	29.4	39.3	15.7				1.45	1.33673				CD4	37.59	10.08	10	40.2	9.2	12	38.1	6.75	22	37.29	7.16	11
	67.28	16.22	42.75	22.48		70.3	34.5	34.1	12.7				2.64	0.988406				NK	14.69	6.27	10	15.47	5.53	12	16.47	9.66	22	11.07	3.12	11
	71.33	18.69	49.89	19.41		67.1	28.9	36.4	29.2				2.67	1.25952
	62	19.8	43.6	19.4		58.4	20.8	35.3	21				2.2	1.69712
	75.88	20.87	55.78	9.1		55.3	14.1	39.2	7.9				2.67	2.78014
	84.98	33.29	61.72	4.31		78.6	23.2	45.2	16				1.85	1.94828
	66.66	19.06	46.04	18		45.5	12.3	33.4	14.7				2.42	2.71545
	66.29	20.8	33.97	25.81		74.6	27.1	46.2	2				1.63	1.7048
	73.04	23.31	45	13.77		64.2	31.7	31.9	4.2				1.93	1.00631
	77.27	20.79	55.75	9.58		74.5	29.9	43.7	9.3				2.68	1.46154
	69.22	18.96	49.57	11.9		71.1	35.9	35.3	15.9				2.61	0.983287
	70.34	16.97	52.48	18.03		76.2	42.5	31.3	12.9				3.09	0.736471
	71.78	19.99	49.34	18.79		75.5	23.9	50.2	13.3				2.47	2.10042
	82.11	23.51	54.53	7		71.8	32.8	34.9	11.3				2.32	1.06402
	62.62	29.35	29.72	6.73		75.4	30.8	44.2	7.2				1.01	1.43506
	62.22	21.41	37.8	20.56		46.8	14	34.3	20.9				1.77	2.45
	70.56	19.8	34.83	20.56		71	40.7	29.8	13.1				1.76	0.732187
	81.66	30.12	45.18	12.54		55	16.1	35.9	9.3				1.5	2.22981
	63.12	23.34	28.43	21.29		72.3	41.9	31.7	13.4				1.22	0.756563
	69.4	16.6	51.1	23.4		62.2	22.2	40.1	11.2				3.08	1.80631
	81.45	31.13	48.44	12		71.5	27.2	43.8	14.3				1.56	1.61029
	78.08	23.58	49.04	12.59		62.8	30.5	31.9	13.2				2.08	1.0459
	64.55	16.03	43.8	28.76		72.6	27.7	43.9	12.9				2.73	1.58484
	62.33	16.68	40.88	24.98		75.5	20.8	52.2	11.9				2.45	2.50962
	71.8	12.4	59	20.1		43.3	14.9	28.7	7.8				4.76	1.92617
	69.4	23.5	47.3	22		74.5	22.9	52.6	14				2.01	2.29694
	73.81	20.36	51.32	13.16		53.1	17.8	35.7	12.9				2.52	2.00562
	61.2	17.49	38.89	28.31		63.8	31.3	62.4	5.2				2.22	1.99361
	65.08	16.42	37.38	20.33		77.6	39.6	39.2	18.1				2.28	0.989899
	70.48	16.87	45.48	19.26		49.5	14.8	32.8	13				2.7	2.21622
	87.1	21.47	61.58	3.94		52.3	15.7	34	10.8				2.87	2.16561
	73.61	17.21	49.3	12.37		59.9	21.3	36.4	12.7				2.86	1.70892
	73.56	22.57	45.7	12.27		66.8	33.5	33.1	10.6				2.02	0.98806
	68.77	27.55	39.98	10.76		59.9	17.4	42.3	16.6				1.45	2.43103
	84.14	51.71	30.95	10.32		63	19.6	44	35.9				0.6	2.2449
	70.88	16.65	52.69	15.4		92.3	53.9	39.8	10.8				3.16	0.738404
	70.1	16.4	50.9	14.4		68	19.8	49.4	7.6				3.1	2.49495
	77.67	22.2	52.44	13.87		57.6	18.6	39.3	31.1				2.36	2.1129
	72.37	22.04	49.58	13.57		58.4	24.7	32.3	14.5				2.25	1.30769
	75.88	20.26	52.37	13.84		43.1	17.4	25.9	10				2.58	1.48851
	53.86	15.83	29.36	25.8		72.3	29.2	38.6	12.8				1.85	1.32192
	79.12	20.65	39.33	5.18		67.6	18.6	46.1	28.1				1.9	2.47849
	76.32	20.69	52.99	12.91		57.3	22	35.4	10.7				2.56	1.60909
	64.57	28.58	34.01	13.66		58.7	28	27.4	5.1				1.19	0.978571
	76.51	19.98	48.07	11.31		45.3	12.6	33.7	42				2.41	2.6746
	67.62	16.84	47.55	22.36		51.1	22.2	28.4	14.2				2.82	1.27928
	82.91	24.46	51.55	8.99		87.9	46.4	34.9	23.3				2.11	0.752155
	82.22	34.42	38.24	11.38		68.8	30.7	37	9.6				1.11	1.20521
	70.41	24.18	45.08	20.71		39.2	8.1	30.8	20.5				1.86	3.80247
	64.6	16.78	46.68	23.75		62.4	11.7	48.4	16.2				2.78	4.13675
	78.64	32.46	43.9	7.33		45.2	23.4	24.1	14.9				1.35	1.02991
	71.63	23.82	46.85	16.77		64.9	23.7	40.6	31.2				1.97	1.71308
	65.44	17.07	45.76	21.94		56.7	22.7	32.8	18.9				2.68	1.44493
	60.96	22.6	36.3	28.35		68.1	22.2	44.2	11.6				1.61	1.99099
	73.11	21.24	50.55	9.17		77.8	17.2	59.9	11.6				2.38	3.48256
	55.68	25.34	27.08	31.89		75.3	31.9	37.6	7.2				1.07	1.17868
	77.33	24.34	44.72	13.2		64.4	29.7	34.5	12.9				1.84	1.16162
	69.22	25.25	24.61	23.95		69.2	48.6	20.1	15.7				0.97	0.41358
	79.08	23.64	54.28	9.59		71.6	32.5	36.8	30.6				2.3	1.13231
	79.08	17.28	60.8	10.78									3.52
	59.2	17.5	48.9	31.5									2.79
	79.69	29.65	45.11	7.14									1.52
	67.3	21	48.8	24.2									2.32
	73.38	25.89	45.13	14.33									1.74
	74.94	18.52	49.91	11.72									2.69
	62.76	14.2	44.07	25.3									3.1
	68.1	26.25	40.66	17.59									1.55
	66.71	16.16	45.44	19.78									2.81
	61.6	18.2	45	19.7									2.47
	72.2	20.2	56.3	16.5									2.79
	62	23.1	49.3	29.3									2.13
Figure 1D	CD3 PD-1						Figure 1E	CD4 PD-1						Figure 1F	CD8 PD-1						Figure 1G	CD8 CD28					Figure 1H	CD4 CD28
	PR	SD-S	SD	PR				PR	SD-S	SD	PD				PR	SD-S	SD	PD				PR	SD-S	SD	PD			PR	SD-S	SD	PD
	4.01	13.65	9.15	28.9				3.43	11.61	9.94	28.83				14.35	28	7.37	20.51				72.31	70.85	54.4	49.66			96.76	97.2	96.71	93.73
	6.13	14.71	13.02	23.98				6.54	17.98	15.9	24.45				36.33	16.77	6.97	39.87				59.14	38.72	68.46	35.72			87.59	88.43	88.03	79.1
	12.22	17.56	13.39	25.8				15.68	19.27	12.56	28.72				18.87	32.16	13.13	22.77				40.95	44.3	67.52	30.46			92.46	90.64	80.02	59.22
	14.85	18.94	14	25.85				26.03	14.95	14.29	34.2				25.58	20.34	12.64	26.92				82.4	40.54	60.16	54.11			76.5	95.32	99.39	90.36
	16.69	19.11	15.05	27.11				19.38	19.78	13.43	28.09				15.57	32.16	20.33	46.97				24.69	25.6	24.86	38.47			92.8	89.35	70.05	87.51
	19.06	21.35	15.86	28.54				15.3	21.73	15.18	26.29				5.83	18.65	21.96	20.61				54.13	55.49	70.58	32.1			92.45	92.11	98.22	73.89
	19.83	23.14	16.32	30.18				14.18	22.29	15.91	31.46				14.99	16.67	15.61	31.86				38.59	60.27	54.33	40.3			99.05	98.75	92.99	97.48
	19.95	25.99	18.22	33.18				22.14	27.16	23.51	35.1				23.01	39.95	16.92	31.77				72.71	58.19	26.96	31.76			96.09	83.43	85.68	94.91
	24.16	26.03	18.53	36.91				23.13	23.38	20.11	39.61				4.69	17.06	19.49	20.83				38.4	70.55	55.04	38.02			94.69	90.53	98.77	95.54
	26.63	27.4	19.68	46.46				24.6	27.73	14.06	51.62				14.38	25.96	31.11	32.36				68.35	43.17	37.85	54.13			96.5	95.06	88.3	97.41
		29.99	21.54	32.56					28.12	22.25	32.2					12.71	17.81	37.49					63.89	26.94	58.08				99.3	93.83	79.31
		31.53	21.64						35.52	24.83						35.05	15.19						66.31	46.34					98.36	77.33
			22.73							18.21							25							63.75						90.82
			23.14							20.59							24.71							55.72						99.5
			25.59							28.97							23.97							60.23						97.94
			30.15							33.33							14.21							46.7						95.72
			34.3							40.95							27.37							33.25						92.52
			35.16							31.56							39.96							33.61						92.26
			40.07							40.42							38.78							35.92						87.42
			41.35							37.95							37.49							37.46						83.43
			41.7							42.67							45.12							51.29						90.64
			45.67							46.55							25.27							48.97						84.29

## Sheet: Fig2
Figure 2A	ROC of CD3+ PD-1+				Figure 2B	ROC of CD8+ CD28+				Figure 2C		responders	non-responders
	responders	nonresponders				responders	nonresponders				PD-1 ≤21.45	11	10
	27.4	35.16				43.17	33.61				PD-1 >21.45	8	23
	24.16	40.07				38.4	35.92
	19.83	36.91				28.59	38.02
	19.11	28.54				25.6	32.1
	16.69	41.35				24.69	37.46
	26.63	33.18				68.35	31.76			Figure 2D		responders	non-responders
	25.99	41.7				58.19	51.29				CD8+CD28+ ≤55.26	10	26
	21.35	46.46				55.49	54.13				CD8+CD28+ >55.26	12	7
	29.99	34.3				63.89	33.25
	18.94	19.68				40.54	37.85
	31.53	15.05				66.31	24.86
	14.71	30.18				38.72	40.3
	19.06	27.11				54.13	38.47
	17.56	25.8				44.3	30.46			Figure 2E		PR	SD-S	SD	PD
	26.03	21.54				70.55	26.94				advantage	4	1	4	0
	12.22	28.9				40.95	49.66				intermediate	5	10	9	0
	23.14	18.22				60.27	26.96				disadvantage	1	1	9	11
	19.95	23.98				72.71	35.72
	13.65	45.67				70.85	48.97
	4.01	32.56				72.31	41.17
	6.13	23.14				59.14	55.72
	14.85	25.59				82.4	60.23
		22.73					63.75
		25.85					54.11
		18.53					55.04
		21.64					46.34
		15.86					70.58
		30.15					46.7
		16.32					54.33
		14					60.16
		13.39					67.52
		9.15					54.4
		13.02					68.46
Figure 2F					Figure 2G
PFS	CD3+PD-1+ <21.45%	CD3+PD-1+ ≥21.45%			PFS	CD8+CD28+<55.26%	CD8+CD28+≥55.26%				Time-dependent ROC analysis	even	time（day）	PD-1	CD8+CD28+
29.4	0				18	1					Figure 2H-K	1	148	23.98	64.73
37	1				25.9	1						1	271	19.68	61.77
19.2	1				29.9	1						1	1100	15.86	70.58
12.9	1				8.8	1						1	265	21.54	73.59
57.5	0				6.7	1						1	386	12.22	40.95
39.2	0				14	1						1	466	24.16	38.4
38.5	0				1.7	1						1	298	32.56	58.08
18.9	1				4.5	1						0	1725	13.02	68.46
10.5	1				5.5	1						0	516	23.14	80.27
25.9	1				8.9	1						1	206	18.53	55.04
36.7	1				15.6	1						1	1022	14.85	49.3976
57.2	0				4.9	1						1	959	21.64	46.34
18	1				21.3	1						1	357	30.15	46.7
33.9	0				4.3	1						0	1176	13.39	67.52
6.7	1				9	1						1	69	8.9	49.66
6.9	1				2.1	1						1	897	19.11	25.6
14.6	1				15.5	1						1	233	27.4	43.17
33.3	1				4	1						1	52.3026	25.8	30.46
29.9	1				8.8	1						1	314	14.71	38.72
9	1				10.5	1						1	541	16.69	75.57
14	1				4.3	1						1	130	30.18	40.3
32	1				14.6	1						1	1000	19.06	54.13
10.3	0				12.9	1						1	568	14	60.16
8.8		1			7.8	1						1	777	23.14	55.72
32		1			33.9	0						0	309	21.35	55.49
19.2		1			32	1						1	437	18.91	40.54
27.2		0			11.9	1						0	540	11.21	58.53
25.9		1			9.9	0						0	394	26.63	68.35
18		0			2.3	1						1	120	46.46	54.13
4.9		1			10	1						1	1022	26.03	29.62
15.5		1			4.3	1						1	64	36.91	38.02
14.3		1			33.3	1						1	420	19.83	71.73
1.7		1			4	1						1	268	34.3	67.49
4.3		1			57.2	0						1	389	29.99	63.89
34.8		0			19.2	1						1	577	22.73	63.75
34.1		1			9.9	1						1	129	25.85	54.11
23.1		0			6.9	1						1	120	27.11	38.47
4		1			10.3		0					0	881	4.01	72.31
7.8		1			25.9		1					0	1044	35.99	58.19
5.5		1			34.8		0					1	469	35.16	67
8.8		1			18		0					1	263	28.82	38.62
2.3		1			37		1					0	1156	13.65	70.85
13		1			18.9		1					1	778	15.05	24.86
11.9		1			14.3		1					1	638	40.07	35.92
4.3		1			27.2		0					1	447	31.53	66.31
14.9		1			19.2		1					1	202	18.22	26.96
9.9		1			13		1					1	130	41.35	37.46
4.5		1			14.9		1					1	1110	6.13	40.29
8.9		1			39.2		0					1	961	19.95	27.74
15.6		1			23.1		0					0	1016	17.56	44.3
2.1		1			57.5		0					0	1716	16.32	54.33
21.3		1			34.1		1					1	165	28.54	32.1
4.3		1			36.7		1					1	135	33.18	31.76
10		1			38.5		0					1	428	25.59	60.23
9.9		0			29.4		0					1	299	41.7	51.29
4		1			32		1					1	575	9.15	54.4

## Sheet: Fig3
	Fig 3E		MCF-7								MCF-7 / anti-PD-1								MDA-MB-231								MDA-MB-231 / anti-PD-1
		dead	8.1	5.6	3.4	1	6.4	9.4	5	9.5	6.7	6.4	3.3	7.9	7.3	6.3	4.1	7.8	27.3	28.2	3.4	1	1.5	3.5	3.7	3.9	29	30.4	3.3	7.9	3.3	3.2	4.9	5.9
		early apoptosis	1.5	3.2	20.1	3.4	5.3	9.2	6.7	10.2	2.1	2.5	24.4	5.9	3.5	8.5	7.8	8.6	1.1	1.4	20.1	3.4	3	2.3	4.5	3.8	1.3	1	24.4	5.9	3.1	4.4	5.3	4.7
		late apoptosis	34.3	28.3	17.5	23.6	27.7	36.8	30.7	38.2	31.6	27.6	19.5	20.7	24.6	35.9	34.4	44.7	11.5	11.6	17.5	23.6	14.1	12.8	13.6	20.4	14.2	13.5	19.5	20.7	15.5	15.5	17.3	22
		living cell	56.2	62.9	59	72	60.6	44.7	57.5	42.1	59.7	63.5	52.8	65.4	64.5	49.3	53.7	38.9	60.1	58.8	59	72	81.4	81.4	78.3	71.9	55.4	55.1	52.8	65.4	78.1	76.8	72.5	67.4
	Fig 3F	CD8+CD28+/CD8	Growth rate killing ability (%)
		5.98958	59.7
		11.7424	62.8
		4.22535	55.5
		6.67656	63.2
		8.48376	58.1
		12.8599	66.5
		8	58.9
		10.0917	64.9
	Fig 3G	varX	varY	cor	p
		CD28	PDCD1	0.636474	5.59068e-126
		Cancer Type:
		BRCA(Breast Invasive Carcinoma,1093)
		Gene Symbols: (Y-axis)
		PDCD1
		Gene Symbols: (X-axis)
		CD28

## Sheet: Fig 4
fig4-C		MCF-7									MCF-7 / anti-PD-1									MDA-MB-231									MDA-MB-231 / anti-PD-1
	naïve CD8	23.8	9.6	32.5	37.7	33.2	34.1	12.3	19	28.8	22.9	6.3	28.5	34.6	28.9	33.3	10.3	14.9	29.4	23.5	6.5	36.9	40.7	35	35	10.4	18	29.2	18.7	4.8	27.5	32.9	28.4	27.2	17.3	10.4	26
	Tcm CD8	7	11.1	7.9	10	10.9	4.8	4.6	21.9	5.8	9.3	9.2	6.9	10.1	10.3	3.6	4.4	15.9	6.6	7.8	7.5	8.7	10.8	11.6	4.3	5.3	12.5	5.5	7.9	5.6	7.5	10.6	10.5	2.8	12.3	8.9	5.3
	Tem CD8	22.8	34.6	26.3	20.2	25.7	15.9	35.7	43.4	31.2	33.4	44	29.2	20.1	28.6	17.2	38.4	49.8	33.7	24.9	47.7	22.1	18.1	24.8	16	34.7	41.6	29.3	35.9	51.8	32.6	22.1	32.7	23.8	44.4	52	33.6
	Teff CD8	46.4	44.6	33.2	32	30.1	45.2	47.4	15.7	34.2	34.5	40.6	35.4	35.2	32.2	46	46.9	19.4	30.3	43.8	38.3	32.3	30.5	28.6	28.6	49.6	27.8	36	37.5	37.8	32.4	34.4	28.4	46.1	26.1	28.7	35.2
fig4-D	MCF-7 + PBMC	MCF-7 + PBMC + anti-PD-1	MDA-MB-231 + PBMC	MDA-MB-231 + PBMC + anti-PD-1			fig4-E	MCF-7 + PBMC	MCF-7 + PBMC + anti-PD-1	MDA-MB-231 + PBMC	MDA-MB-231 + PBMC + anti-PD-1			fig4-F	MCF-7 + PBMC	MCF-7 + PBMC + anti-PD-1	MDA-MB-231 + PBMC	MDA-MB-231 + PBMC + anti-PD-1
	65	69.2	60.1	65.1				54.7	60.9	47.5	49.4				51.2	56.1	60.2	61
	91	92.3	73.4	75.5				56.3	55.8	57.1	57.8				67.8	64.8	64.8	65.5
	86.8	88.8	83.8	84.1				85.9	85.4	84.8	86.6				85	84.9	78.2	83.2
	89.4	90.6	84.8	86.9				77	77.4	76	78.8				77.5	78.1	69.2	72.5
	90.5	91.8	85.1	89.4				89.9	87.9	87.7	87.4				90.2	89.1	89.7	90.2
	90.5	89.9	84.6	89.4				60.7	61.1	61	62.7				60.9	57.4	60.8	61
	60.8	71.9	64.2	72.2				85.6	85.6	73.2	79.6				76.4	74.7	63.4	76.1
	94	94.4	93.1	95				78.5	78	69.5	70.5				62.5	57.3	53.5	56.6
	83.5	74.7	76.7	79.6

## Sheet: Table 2
PD-1	outcome	Age	Intrinsic subtypes	Stages	Chemotherapy protocol	Menopausal status				CD8CD28	outcome	Age	Intrinsic subtypes	Stages	Chemotherapy protocol	Menopausal status
	0	44	TNBC	Ⅲ	paclitaxel	Post					0	36	HER2	Ⅳ	THP	Pre
	0	61	LB	Ⅲ	TA	Post					0	51	LB	Ⅳ	TA	Post
	0	47	TNBC	Ⅲ	TA	Post					0	56	HER2	Ⅳ	paclitaxel+xeloda	Post
	0	69	LB	Ⅲ	TA	Post					0	50	HER2	Ⅳ	paclitaxel	Post
	0	53	LB	Ⅳ	paclitaxel+xeloda	Post					0	70	HER2	Ⅳ		Pre
	0	54	HER2	Ⅳ	TcbHP	Post					0	56	LB	Ⅳ	paclitaxel	Post
	0	32	LB	Ⅳ	paclitaxel	Post					0	66	TNBC	Ⅳ	TA	Post
	0	59	HER2	Ⅳ	paclitaxel+xeloda	Post					0	63	HER2	Ⅳ	THP	Post
	0	36	HER2	Ⅳ	TcbHP	Post					0	70	LB	Ⅳ	TA	Post
	0	51	LB	Ⅳ	TA	Post					0	64	HER2	Ⅳ	paclitaxel+xeloda	Post
	0	49	LB	Ⅳ	paclitaxel+xeloda	Post					0	66	LB	Ⅳ	paclitaxel+xeloda	Post
	0	72	LB	Ⅳ	paclitaxel	Post					0	56	LB	Ⅳ	paclitaxel+xeloda	Post
	0	73	HER2	Ⅳ	THP	Post					0	58	HER2	Ⅳ	TcbHP	Post
	0	50	HER2	Ⅳ	paclitaxel	Post					0	61	LB	Ⅳ	paclitaxel	Post
	0	52	HER2	Ⅳ	THP	Post					0	61	HER2	Ⅳ	paclitaxel+xeloda	Post
	0	64	HER2	Ⅳ	THP	Post					0	52	LB	Ⅳ	TP	Pre
	0	56	HER2	Ⅳ	paclitaxel+xeloda	Post					0	53	LB	Ⅳ	paclitaxel+xeloda	Post
	0	44	TNBC	Ⅳ	TcbHP	Post					0	61	LB	Ⅳ	paclitaxel+xeloda	Post
	0	69	LB	Ⅳ	THP	Post					0	44	TNBC	Ⅳ	TP	Pre
	0	36	LB	Ⅲ	TA	Pre					0	59	HER2	Ⅳ	paclitaxel+xeloda	Post
	0	56	TNBC	Ⅳ	TP	Pre					0	49	HER2	Ⅳ	THP	Post
	0	49	TNBC	Ⅳ	TA	Pre					0	57	LB	Ⅳ	TP	Pre
	0	52	LB	Ⅳ	TP	Pre					0	51	HER2	Ⅳ	TA	Post
	0	55	TNBC	Ⅳ	TA	Pre					0	60	LB	Ⅳ	paclitaxel	Post
	0	47	TNBC	Ⅳ	TP	Pre					0	55	TNBC	Ⅳ	TA	Pre
	0	57	LB	Ⅳ	TP	Pre					0	54	HER2	Ⅳ	TcbHP	Post
	0	44	TNBC	Ⅳ	TP	Pre					0	56	HER2	Ⅲ	TcbHP	Post
	0	70	HER2	Ⅳ	THP	Pre					0	64	HER2	Ⅳ	paclitaxel+xeloda	Post
	1	57	TNBC	Ⅲ	TA	Post					0	47	TNBC	Ⅳ	TA	Post
	1	43	LB	Ⅲ	TA	Post					0	64	HER2	Ⅳ	THP	Post
	1	56	HER2	Ⅲ	TcbHP	Post					0	41	TNBC	Ⅳ	TP	Pre
	1	53	HER2	Ⅳ	THP	Post					0	72	LB	Ⅳ	paclitaxel	Post
	1	51	HER2	Ⅳ	TA	Post					0	32	LB	Ⅳ	paclitaxel	Post
	1	52	LB	Ⅳ	paclitaxel+xeloda	Post					0	36	LB	Ⅲ	TA	Pre
	1	67	LB	Ⅳ	paclitaxel+xeloda	Post					0	47	TNBC	Ⅳ	TP	Pre
	1	33	TNBC	Ⅳ	paclitaxel+xeloda	Post					0	52	HER2	Ⅳ	THP	Post
	1	57	LB	Ⅳ	TA	Post					1	69	LB	Ⅲ	TA	Post
	1	58	HER2	Ⅳ	TcbHP	Post					1	67	LB	Ⅳ	paclitaxel+xeloda	Post
	1	66	TNBC	Ⅳ	TA	Post					1	50	HER2	Ⅳ	paclitaxel+xeloda	Post
	1	47	TNBC	Ⅳ	TA	Post					1	43	LB	Ⅲ	TA	Post
	1	56	LB	Ⅳ	paclitaxel	Post					1	44	TNBC	Ⅲ	paclitaxel	Post
	1	61	LB	Ⅳ	paclitaxel	Post					1	36	HER2	Ⅳ	TcbHP	Post
	1	49	HER2	Ⅳ	THP	Post					1	52	TNBC	Ⅳ	TP	Pre
	1	70	LB	Ⅳ	TA	Post					1	44	TNBC	Ⅳ	TcbHP	Post
	1	61	HER2	Ⅳ	paclitaxel+xeloda	Post					1	52	LB	Ⅳ	paclitaxel+xeloda	Post
	1	60	LB	Ⅳ	paclitaxel	Post					1	62	LB	Ⅳ	TP	Pre
	1	61	LB	Ⅳ	paclitaxel+xeloda	Post					1	57	LB	Ⅳ	TA	Post
	1	59	HER2	Ⅳ	THP	Post					1	59	HER2	Ⅳ	THP	Post
	1	50	HER2	Ⅳ	paclitaxel+xeloda	Post					1	66	LB	Ⅳ	paclitaxel	Post
	1	63	HER2	Ⅳ	THP	Post					1	45	LB	Ⅳ	TP	Pre
	1	66	LB	Ⅳ	paclitaxel	Post					1	61	LB	Ⅲ	TA	Post
	1	56	LB	Ⅳ	paclitaxel+xeloda	Post					1	57	TNBC	Ⅲ	TA	Post
	1	64	HER2	Ⅳ	paclitaxel+xeloda	Post					1	49	TNBC	Ⅳ	TA	Pre
	1	66	LB	Ⅳ	paclitaxel+xeloda	Post					1	49	LB	Ⅳ	paclitaxel+xeloda	Post
	1	64	HER2	Ⅳ	paclitaxel+xeloda	Post					1	47	TNBC	Ⅲ	TA	Post
	1	36	LB	Ⅳ	TA	Pre					1	36	LB	Ⅳ	TA	Pre
	1	52	TNBC	Ⅳ	TP	Pre					1	69	LB	Ⅳ	THP	Post
	1	62	LB	Ⅳ	TP	Pre					1	56	TNBC	Ⅳ	TP	Pre
	1	45	LB	Ⅳ	TP	Pre					1	53	HER2	Ⅳ	THP	Post
	1	41	TNBC	Ⅳ	TP	Pre					1	73	HER2	Ⅳ	THP	Post
	1	36	HER2	Ⅳ		Pre					1	33	TNBC	Ⅳ	paclitaxel+xeloda	Post

## Sheet: Table 3
data	new_Prediction_2329	BinaryLogit_Residual_2329	old_Prediction_8849	BinaryLogit_Residual_8849	intrinsic subtypes	PFS	even	response	PD-1	CD8+CD28+	age	Stages	Chemotherapy protocol	Menopausal status				tags	Title	Number	Label
	0.659108	0.340892	0.618625	0.381375	2	4	1	1	27.11	38.47	61	2	6	2					intrinsic subtypes	1.0	HER2
	0.747205	0.252795	0.593089	0.406911	2	15.6	1	1	35.16	67	66	2	6	2						2.0	LB
	0.537319	0.462681	0.644069	0.355931	1	6.7	1	1	18.22	26.96	50	2	6	2						3.0	TNBC
	0.707701	0.292299	0.623659	0.376341	2	11.9	1	1	30.15	46.7	60	2	6	2					Stages	1.0	Ⅲ
	0.459925	0.540075	0.56178	0.43822	2	57.2	0	1	16.32	54.33	72	2	6	2						2.0	Ⅳ
	0.615596	0.384404	0.75103	0.24897	2	19.2	1	1	9.15	54.4	32	2	6	2					Chemotherapy protocol	1.0	TA
	0.186439	0.813561	0.298038	0.701962	3	18	0	1	11.21	58.53	44	1	6	2						2.0	TCbHP
	0.788339	0.211661	0.593089	0.406911	2	4.3	1	1	41.35	37.46	66	2	7	2						3.0	THP
	0.790573	0.209427	0.643521	0.356479	2	2.1	1	1	36.91	38.02	56	2	7	2						4.0	TP
	0.69764	0.30236	0.618625	0.381375	2	4.3	1	1	30.18	40.3	61	2	7	2						5.0	other
	0.742747	0.257253	0.644069	0.355931	1	9.9	1	1	32.56	58.08	50	2	7	2						6.0	paclitaxel
	0.737405	0.262595	0.572868	0.427132	1	21.3	1	1	40.07	35.92	64	2	7	2						7.0	paclitaxel+xeloda
	0.765063	0.234937	0.572868	0.427132	1	10	1	1	41.7	51.29	64	2	7	2					Menopausal status	1.0	Pre
	0.586729	0.413271	0.587916	0.412084	2	25.9	1	1	23.14	55.72	67	2	7	2						2.0	Post
	0.677769	0.322231	0.662902	0.337098	2	19.2	1	1	22.73	63.75	52	2	7	2
	0.614495	0.385505	0.67709	0.32291	2	36.7	1	1	15.86	70.58	49	2	7	2
	0.664929	0.335071	0.623098	0.376902	3	1.7	1	1	25.8	30.46	66	2	1	2
	0.618488	0.381512	0.572284	0.427716	2	5.5	1	1	28.54	32.1	70	2	1	2
	0.779978	0.220022	0.712834	0.287166	3	4.3	1	1	25.85	54.11	47	2	1	2
	0.665498	0.334502	0.638599	0.361401	2	4.9	1	1	23.98	64.73	57	2	1	2
	0.549271	0.450729	0.667666	0.332334	2	25.9	1	1	15.05	24.86	51	2	1	2
	0.59535	0.40465	0.639149	0.360851	1	32	1	1	21.64	46.34	51	2	1	2
	0.117854	0.882146	0.206474	0.793526	2	39.2	0	1	13.39	67.52	61	1	1	2
	0.63606	0.36394	0.703997	0.296003	3	57.5	0	1	13.02	68.46	49	2	1	1
	0.405308	0.594692	0.624219	0.375781	1	2.3	1	1	8.9	49.66	54	2	2	2
	0.598922	0.401078	0.709421	0.290579	1	18.9	1	1	14	60.16	36	2	2	2
	0.736936	0.263064	0.725791	0.274209	3	9	1	1	19.68	61.77	44	2	2	2
	0.659554	0.340446	0.578095	0.421905	1	4.5	1	1	33.18	31.76	63	2	3	2
			0.709421	0.290579	1	3.3	1	1	23.1		36	2	3	1
	0.555058	0.444942	0.634201	0.365799	1	6.9	1	1	18.53	55.04	52	2	3	2
	0.606324	0.393676	0.629224	0.370776	1	8.8	1	1	21.54	73.59	53	2	3	2
	0.928256	0.0717438	0.738377	0.261623	3	4	1	1	46.46	54.13	41	2	4	1
	0.758727	0.241273	0.69045	0.30955	3	14.3	1	1	25.59	60.23	52	2	4	1
	0.828882	0.171118	0.695509	0.304491	2	8.9	1	1	34.3	67.49	45	2	4	1
	0.433942	-0.433942	0.541207	-0.541207	1	32	1	0	19.95	27.74	70	2	5	1
	0.667014	-0.667014	0.643521	-0.643521	2	34.1	1	0	26.03	29.62	56	2	6	2
	0.428228	-0.428228	0.658105	-0.658105	2	37	1	0	6.13	40.29	53	2	7	2
	0.410713	-0.410713	0.598815	-0.598815	1	12.9	1	0	12.22	40.95	59	2	7	2
	0.509867	-0.509867	0.614131	-0.614131	1	29.9	1	0	19.11	25.6	56	2	7	2
	0.82835	-0.82835	0.770068	-0.770068	3	17.2	0	0	23.14	80.27	33	2	7	2
	0.28553	-0.28553	0.243282	-0.243282	3	13.1	0	0	26.63	68.35	57	1	1	2
	0.606716	-0.606716	0.676568	-0.676568	3	34.1	1	0	14.85	49.4	55	2	1	1
	0.25467	-0.25467	0.307574	-0.307574	2			0	19.6	55.03	36	1	1	1
	0.139026	-0.139026	0.179836	-0.179836	2	10.3	0	0	21.35	55.49	69	1	1	2
	0.417034	-0.417034	0.276631	-0.276631	2	34.8	0	0	35.99	58.19	43	1	1	2
	0.202785	-0.202785	0.284787	-0.284787	3	38.5	0	0	13.65	70.85	47	1	1	2
	0.578285	-0.578285	0.603943	-0.603943	1	15.5	1	0	24.16	38.4	58	2	2	2
	0.396662	-0.396662	0.203377	-0.203377	1			0	45.67	50.56	56	1	2	2
	0.48466	-0.48466	0.572868	-0.572868	1	33.3	1	0	19.06	54.13	64	2	3	2
	0.543947	-0.543947	0.577512	-0.577512	2	14	1	0	19.83	71.73	69	2	3	2
	0.415077	-0.415077	0.525235	-0.525235	1	18	1	0	16.69	75.57	73	2	3	2
	0.677934	-0.677934	0.648958	-0.648958	1	7.8	1	0	27.4	43.17	49	2	3	2
	0.690619	-0.690619	0.598815	-0.598815	1	14.9	1	0	31.53	66.31	59	2	3	2
	0.473617	-0.473617	0.671869	-0.671869	3	29.4	0	0	4.01	72.31	56	2	4	1
	0.551182	-0.551182	0.662902	-0.662902	2	10.5	1	0	14.71	38.72	52	2	4	1
	0.712487	-0.712487	0.725791	-0.725791	3	14.6	1	0	18.91	40.54	44	2	4	1
	0.563572	-0.563572	0.638599	-0.638599	2	33.9	0	0	17.56	44.3	57	2	4	1
	0.708637	-0.708637	0.613565	-0.613565	2	13	1	0	29.99	63.89	62	2	4	1
					1	8.8	1		28.82	38.62	61	2	7	2
					2				25.34	70.85	36	2	1	1
					3				16.7	55.03	47	2	4	1

## Sheet: Table 4
PFS	even	PD-1	CD8CD28	Age	Stages	Chemotherapy protocol	Menopausal status	Intrinsic subtypes
1.74342	1	25.8	30.46	66	Ⅳ	TA	Post	TNBC
2.13333	1	36.91	38.02	56	Ⅳ	paclitaxel+xeloda	Post	LB
2.3	1	8.9	49.66	54	Ⅳ	TcbHP	Post	HER2
3.3	1	23.1	65.33	36	Ⅳ	THP	Pre	HER2
4	1	27.11	38.47	61	Ⅳ	paclitaxel	Post	LB
4	1	46.46	54.13	41	Ⅳ	TP	Pre	TNBC
4.3	1	25.85	54.11	47	Ⅳ	TA	Post	TNBC
4.33333	1	30.18	40.3	61	Ⅳ	paclitaxel+xeloda	Post	LB
4.33333	1	41.35	37.46	66	Ⅳ	paclitaxel+xeloda	Post	LB
4.5	1	33.18	31.76	63	Ⅳ	THP	Post	HER2
4.93333	1	23.98	64.73	57	Ⅳ	TA	Post	LB
5.5	1	28.54	32.1	70	Ⅳ	TA	Post	LB
6.73333	1	18.22	26.96	50	Ⅳ	paclitaxel	Post	HER2
6.86667	1	18.53	55.04	52	Ⅳ	THP	Post	HER2
7.76667	1	27.4	43.17	49	Ⅳ	THP	Post	HER2
8.76667	1	28.82	38.62	61	Ⅳ	paclitaxel+xeloda	Post	HER2
8.83333	1	21.54	73.59	53	Ⅳ	THP	Post	HER2
8.93333	1	34.3	67.49	45	Ⅳ	TP	Pre	LB
9.03333	1	19.68	61.77	44	Ⅳ	TcbHP	Post	TNBC
9.93333	1	32.56	58.08	50	Ⅳ	paclitaxel+xeloda	Post	HER2
9.96667	1	41.7	51.29	64	Ⅳ	paclitaxel+xeloda	Post	HER2
10.3	0	21.35	55.49	69	Ⅲ	TA	Post	LB
10.4667	1	14.71	38.72	52	Ⅳ	TP	Pre	LB
11.9	1	30.15	46.7	60	Ⅳ	paclitaxel	Post	LB
12.8667	1	12.22	40.95	59	Ⅳ	paclitaxel+xeloda	Post	HER2
12.9667	1	29.99	63.89	62	Ⅳ	TP	Pre	LB
13.1333	0	26.63	68.35	57	Ⅲ	TA	Post	TNBC
14	1	19.83	71.73	69	Ⅳ	THP	Post	LB
14.2667	1	25.59	60.23	52	Ⅳ	TP	Pre	TNBC
14.5667	1	18.91	40.54	44	Ⅳ	TP	Pre	TNBC
14.9	1	31.53	66.31	59	Ⅳ	THP	Post	HER2
15.5333	1	24.16	38.4	58	Ⅳ	TcbHP	Post	HER2
15.6333	1	35.16	67	66	Ⅳ	paclitaxel	Post	LB
17.2	0	23.14	80.27	33	Ⅳ	paclitaxel+xeloda	Post	TNBC
18	0	11.21	58.53	44	Ⅲ	paclitaxel	Post	TNBC
18.0333	1	16.69	75.57	73	Ⅳ	THP	Post	HER2
18.9333	1	14	60.16	36	Ⅳ	TcbHP	Post	HER2
19.1667	1	9.15	54.4	32	Ⅳ	paclitaxel	Post	LB
19.2333	1	22.73	63.75	52	Ⅳ	paclitaxel+xeloda	Post	LB
21.2667	1	40.07	35.92	64	Ⅳ	paclitaxel+xeloda	Post	HER2
25.9	1	23.14	55.72	67	Ⅳ	paclitaxel+xeloda	Post	LB
25.9333	1	15.05	24.86	51	Ⅳ	TA	Post	LB
29.3667	0	4.01	72.31	56	Ⅳ	TP	Pre	TNBC
29.9	1	19.11	25.6	56	Ⅳ	paclitaxel+xeloda	Post	HER2
31.9667	1	21.64	46.34	51	Ⅳ	TA	Post	HER2
32.0333	1	19.95	27.74	70	Ⅳ	other	Pre	HER2
33.3333	1	19.06	54.13	64	Ⅳ	THP	Post	HER2
33.8667	0	17.56	44.3	57	Ⅳ	TP	Pre	LB
34.0667	1	26.03	29.62	56	Ⅳ	paclitaxel	Post	LB
34.0667	1	14.85	49.3976	55	Ⅳ	TA	Pre	TNBC
34.8	0	35.99	58.19	43	Ⅲ	TA	Post	LB
36.6667	1	15.86	70.58	49	Ⅳ	paclitaxel+xeloda	Post	LB
37	1	6.13	40.29	53	Ⅳ	paclitaxel+xeloda	Post	LB
38.5333	0	13.65	70.85	47	Ⅲ	TA	Post	TNBC
39.2	0	13.39	67.52	61	Ⅲ	TA	Post	LB
57.2	0	16.32	54.33	72	Ⅳ	paclitaxel	Post	LB
57.5	0	13.02	68.46	49	Ⅳ	TA	Pre	TNBC
		45.67	50.5556	56	Ⅲ	TcbHP	Post	HER2
		19.6	55.0321	36	Ⅲ	TA	Pre	LB
		25.34	70.85	36	Ⅳ	TA	Pre	LB
		16.7	55.0321	47	Ⅳ	TP	Pre	TNBC

## Sheet: SFig2
		Luminal
SFig2-A	CD3	62.2	71.5	62.8	72.6	75.5	43.3	74.5	53.1	63.8	77.6	49.5	52.3	59.9	66.8	59.9	63	92.3	68	57.6	58.4	43.1	72.3	67.6	57.3	58.7	45.3
	CD8	22.2	27.2	30.5	27.7	20.8	14.9	22.9	17.8	31.3	39.6	14.8	15.7	21.3	33.5	17.4	19.6	53.9	19.8	18.6	24.7	17.4	29.2	18.6	22	28	12.6
	CD4	40.1	43.8	31.9	43.9	52.2	28.7	52.6	35.7	62.4	39.2	32.8	34	36.4	33.1	42.3	44	39.8	49.4	39.3	32.3	25.9	38.6	46.1	35.4	27.4	33.7
	NK	14.9	13.2	11.9	5.2	14.3	9.6	13.4	21	14	10.6	23.3	18.9	16.2	14.5	14.2	12.8	12.9	7.9	15.7	20.9	31.2	12.9	14.7	29.2	30.6	15.6
		HER2
	CD3	80.2	64.2	73.1	70.3	67.1	58.4	55.3	78.6	45.5	74.6	64.2	74.5	71.1	76.2	75.5	71.8	75.4	46.8	71	55	72.3
	CD8	27.4	28.2	29.4	34.5	28.9	20.8	14.1	23.2	12.3	27.1	31.7	29.9	35.9	42.5	23.9	32.8	30.8	14	40.7	16.1	41.9
	CD4	52.3	35.8	39.3	34.1	36.4	35.3	39.2	45.2	33.4	46.2	31.9	43.7	35.3	31.3	50.2	34.9	44.2	34.3	29.8	35.9	31.7
	NK	10.8	12.9	7.2	13.9	9.3	20.5	10	11.6	35.9	12.7	13.3	11.2	16.6	11.3	3.4	10.7	12.7	28.1	13	31.1	7.8
		TNBC
	CD3	51.1	87.9	68.8	39.2	62.4	45.2	64.9	56.7	68.1	77.8	75.3	64.4	69.2	71.6	59.8
	CD8	22.2	46.4	30.7	8.1	11.7	23.4	23.7	22.7	22.2	17.2	31.9	29.7	48.6	32.5	14.7
	CD4	28.4	34.9	37	30.8	48.4	24.1	40.6	32.8	44.2	59.9	37.6	34.5	20.1	36.8	43.9
	NK	13.1	7.6	10.8	42	16.1	5.1	18.1	15.9	16	9.3	4.2	2	11.6	4.1	18.5
SFig2-B	Luminal	HER2	TNBC			SFig2-C	Luminal	HER2	TNBC			SFig2-D	Luminal	HER2	TNBC
	34.3	27.4	25.8				92.52	95.06	59.22				67.49	43.17	30.46
	36.91	24.16	46.46				95.54	94.69	97.41				38.02	38.4	54.13
	27.11	19.95	25.85				87.51	96.09	90.36				38.47	27.74	54.11
	30.18	16.69	19.68				97.48	92.8	88.3				40.3	14.69	61.77
	41.35	33.18	26.63				83.43	94.91	95.72				37.46	31.76	31.87
	23.98	31.53	25.59				79.1	98.36	97.94				64.73	66.31	60.23
	28.54	18.53	18.94				73.89	98.77	95.32				32.1	55.04	40.54
	21.35	21.54	23.14				92.11	93.83	98.75				55.49	73.59	80.27
	14.71	41.7	23.55				88.43	90.64	98.12				38.72	51.29	58.53
	30.15	45.67	4.01				95.72	84.29	96.76				46.7	48.97	72.31
	29.99	19.11	13.65				99.3	89.35	97.2				63.89	25.6	70.85
	19.83	40.07	13.02				99.05	87.42	88.03				71.73	35.92	68.46
	35.16	8.9	14.85				92.26	93.73	76.5				67	49.66	17.59
	9.15	18.22	26.11				96.71	85.68	86.85				54.4	26.96	45.75
	22.73	11.21	27.71				90.82	97.2					63.75	64.57
	23.14	14					99.5	99.39					55.72	60.16
	15.05	21.64					70.05	77.33					24.86	46.34
	35.99	32.56					83.43	79.31					58.19	58.08
	17.56	12.22					90.64	92.46					44.3	40.95
	26.03	19.06					90.53	92.45					29.62	54.13
	15.86	28.82					98.22	61.56					70.58	38.62
	6.13						87.59						40.29
	13.39						80.02						67.52
	16.32						92.99						54.33
	35.68						83.69						48.43
	25.34						96.09						70.56

## Sheet: SFig3
	cancer	variable	partial.cor	p
	BRCA	Purity	-0.472871	1.42e-56
	BRCA	B Cell	0.47621	1.89e-56
	BRCA	CD8+ T Cell	0.407889	2.03e-40
	BRCA	CD4+ T Cell	0.588712	8.54e-91
	BRCA	Macrophage	0.0172271	0.589561
	BRCA	Neutrophil	0.528002	2.19e-69
	BRCA	Dendritic Cell	0.620602	2.46e-102
	BRCA-Basal	Purity	-0.590972	1.67e-13
	BRCA-Basal	B Cell	0.602089	1.4e-13
	BRCA-Basal	CD8+ T Cell	0.489396	9.24e-09
	BRCA-Basal	CD4+ T Cell	0.413574	2.19e-06
	BRCA-Basal	Macrophage	-0.0909647	0.309109
	BRCA-Basal	Neutrophil	0.505223	1.81e-08
	BRCA-Basal	Dendritic Cell	0.567124	4.75e-11
	BRCA-Her2	Purity	-0.435778	0.000560965
	BRCA-Her2	B Cell	0.301618	0.0213961
	BRCA-Her2	CD8+ T Cell	0.719986	2.75e-10
	BRCA-Her2	CD4+ T Cell	0.725257	1.2e-10
	BRCA-Her2	Macrophage	0.102498	0.443897
	BRCA-Her2	Neutrophil	0.73107	7.22e-11
	BRCA-Her2	Dendritic Cell	0.772149	3.21e-12
	BRCA-Luminal	Purity	-0.425207	2.21e-25
	BRCA-Luminal	B Cell	0.441083	3.67e-27
	BRCA-Luminal	CD8+ T Cell	0.538522	1.04e-41
	BRCA-Luminal	CD4+ T Cell	0.582143	6.09e-50
	BRCA-Luminal	Macrophage	0.146326	0.000632815
	BRCA-Luminal	Neutrophil	0.531213	3.24e-40
	BRCA-Luminal	Dendritic Cell	0.606693	4.28e-55

## Sheet: SFig4
cancer	variable	partial.cor	p
BRCA	Purity	-0.468734	1.71991e-55
BRCA	B Cell	0.492932	5.99021e-61
BRCA	CD8+ T Cell	0.613858	3.93579e-102
BRCA	CD4+ T Cell	0.597679	3.186e-94
BRCA	Macrophage	0.356018	9.55693e-31
BRCA	Neutrophil	0.654419	2.43189e-117
BRCA	Dendritic Cell	0.719406	2.27052e-152
BRCA-Basal	Purity	-0.570607	1.66989e-12
BRCA-Basal	B Cell	0.53654	1.33636e-10
BRCA-Basal	CD8+ T Cell	0.525428	4.3833e-10
BRCA-Basal	CD4+ T Cell	0.607243	1.21484e-13
BRCA-Basal	Macrophage	0.209315	0.0181881
BRCA-Basal	Neutrophil	0.571288	7.14997e-11
BRCA-Basal	Dendritic Cell	0.698004	6.09825e-18
BRCA-Her2	Purity	-0.515034	2.99636e-05
BRCA-Her2	B Cell	0.426607	0.000839743
BRCA-Her2	CD8+ T Cell	0.762229	5.66821e-12
BRCA-Her2	CD4+ T Cell	0.644034	4.91956e-08
BRCA-Her2	Macrophage	0.229574	0.0829964
BRCA-Her2	Neutrophil	0.590174	1.08419e-06
BRCA-Her2	Dendritic Cell	0.698931	2.09047e-09
BRCA-Luminal	Purity	-0.447654	2.89792e-28
BRCA-Luminal	B Cell	0.500654	1.15059e-35
BRCA-Luminal	CD8+ T Cell	0.644106	2.93012e-64
BRCA-Luminal	CD4+ T Cell	0.581195	9.5136e-50
BRCA-Luminal	Macrophage	0.438957	6.19044e-27
BRCA-Luminal	Neutrophil	0.637441	3.13364e-62
BRCA-Luminal	Dendritic Cell	0.713579	2.04905e-84
